# Supplementary material for: Evidence-Based Intervention Framework Proposal for Listeria monocytogenes in Micro and Small Meat-Processing Plants
Source: Foods. 2026 Mar 11;15(6):995. doi: 10.3390/foods15060995 (PMC13024972; doi:10.3390/foods15060995)
Supplement: Supplementary file 1 [file foods-15-00995-s001.zip]

Archive with 1 entries (1 files):
- foods-4171452-supplementary.pdf
